# Supplementary material for: Marizomib (Salinosporamide A) Promotes Apoptosis in A375 and G361 Melanoma Cancer Cells
Source: Mar Drugs. 2024 Jul 15;22(7):315. doi: 10.3390/md22070315 (PMC11278368; doi:10.3390/md22070315)
Supplement: Supplementary file 1 [file marinedrugs-22-00315-s001.zip]

Archive with 1 entries (1 files):
- marinedrugs-3093564-supplementary.pdf
